# Supplementary material for: Exploring Masticatory and Occlusal Factors in Burning Mouth Syndrome: A Scoping Review
Source: J Clin Med. 2026 May 9;15(10):3633. doi: 10.3390/jcm15103633 (PMC13207299; doi:10.3390/jcm15103633)
Supplement: Supplementary file 1 [file jcm-15-03633-s001.zip]

Archive with 2 entries (2 files):
- Supplementary Table S1.pdf
- Supplementary Table S2_rev2.pdf
